# Supplementary material for: Genome-wide analysis of gustatory receptor genes and identification of the fructose gustatory receptor in Arma chinensis
Source: Heliyon. 2024 May 9;10(10):e30795. doi: 10.1016/j.heliyon.2024.e30795 (PMC11096949; doi:10.1016/j.heliyon.2024.e30795)
Supplement: Multimedia component 1 [file mmc1.xls]

## Sheet: Supplementary Table 1
Supplementary Table 1. Query sequences of the published proteins of Drosophila melanogaster
Gustatory receptor genes	Entry	Entry name	Protein Names	Gene Names	Organism	Length
Sugar gustatory receptor	Q9W497	GR05A_DROME	Gustatory receptor 5a for trehalose	Gr5a, GRLU.7, Tre, CG15779	Drosophila melanogaster (Fruit fly)	444AA
	P83293	GR64A_DROME	Gustatory receptor for sugar taste 64a	Gr64a, CG32261	Drosophila melanogaster (Fruit fly)	456AA
	Q9W0M2	GR61A_DROME	Gustatory receptor for sugar taste 61a	Gr61a, CG13888	Drosophila melanogaster (Fruit fly)	436AA
Bitter gustatory receptor	Q9VSH2	GR66A_DROME	Gustatory receptor for bitter taste 66a	Gr66a, CG7189	Drosophila melanogaster (Fruit fly)	527AA
	Q9VD76	GR93A_DROME	Gustatory receptor for bitter taste 93a	Gr93a, GR93F.1, CG13417	Drosophila melanogaster (Fruit fly)	419AA
	P58953	GR22E_DROME	Gustatory receptor for bitter taste 22e	Gr22e, CG31936	Drosophila melanogaster (Fruit fly)	389AA
	Q9VKA5	GR33A_DROME	Gustatory and pheromone receptor 33a	Gr33a, CG17213	Drosophila melanogaster (Fruit fly)	475AA
CO2 gustatory receptor	Q9VZL7	GR63A_DROME	Gustatory and odorant receptor 63a	Gr63a, CG14979	Drosophila melanogaster (Fruit fly)	512AA
	Q9VPT1	GR21A_DROME	Gustatory and odorant receptor 21a	Gr21a, GR21D.1, CG13948	Drosophila melanogaster (Fruit fly)	454AA
Fructose gustatory receptor	Q9V4K2	GR43A_DROME	Gustatory receptor for sugar taste 43a	Gr43a, GR43.1, CG1712	Drosophila melanogaster (Fruit fly)	427AA

## Sheet: Supplementary Table 2
Supplementary Table 2. Primers used in this study
Gene Name	Genome ID	Direction	Primer (5'-3')	Usage
ArmaGr7	evm.model.contig 27.143	F	TTGGGGACTTACCCTCGACA	qRT-PCR
		R	GCTTCTGCTCCAAGGACGAT
Achi-GAPDH	evm.model.contig 177.59	F	ACCGTTGAAAAGTGCAAGCC	qRT-PCR
		R	CACAAACGAACATGGGAGCG

## Sheet: Supplementary Table 3
Supplementary Table3. Amount of Amino acid residues
Gene Name	Genome ID	Amount of Amino acid residues	Amino acid sequences
ArmaGr1	evm.TU.contig 1197.7	424	MSKFIEEHRIQFQMKRTLTLDAYQHFFFPSSHHPPLSEITAPRVDKKTKPQLKSAYYRQF RPVLLILRLFGRYSLQLSEKGVWESKLISWSTLYCLINYGLQTYVAVIVCFRRVKALVDS KRDYDEFIFSIHILAYLNIHFHVPFTFWLQNSRMAHYLNLWSDFQLNWEATFGQKLELNY RKIILVYVAVIIPSVVLFLTFEQYSTLHDPWLYFLPYFFTLVSTALTLALWFLTCIELKR LSDDISQKLIAALETRPNNKWLLTRWRHLWLDLRQLTLSLGTDLSAVLMSIMLTFSTTFL LGLFNGLVQLISFDIGWKAVGYLCASAFSLVIVFTICDAGHRATSSIASCTLTAVLRANI SMLNADIRHEIFMILETIKAGTPDIQLCGFVTL…
ArmaGr2	evm.TU.contig 669.9	721	MLIRSVAVGGKHFRRMKQSSMSKAWVATTEPKTKPCKRVLEKKYFNEIKPLLFLQRAFGQ LPYFFNEDGFAPFKLFSFPVFYSIAFIIVHTGWTINSLSIIVNEKISKAPSYDVTLYWVS FSLVLLLNFTTPVTKWIDIQNFVQHVSRWQDFQDNHLDSELKPRLSLLLKIFSILILPVS SFLVYIQSYLLADLSSFVMVPYIFAVVETAVVVVYWSTVLYELRVASRTLLRKIISDGCG HMSTYRRSWLQLSKLISGVGDSLGHTALMISTILFICFVLSTYALLSSLFGSANTCHHIW GIFINTVMSLMCNLFMCNAAHLTTQEVGTDFSSKILEMDLTHLSQVDINEMYLLQQTISS NPPIVEYLGYVTINRNLFVSMNVIHHCFSQKEK…
ArmaGr3	evm.TU.contig 1307.42	653	MKMHVQNRLTESTSAAEQYTKLLFTLRDQLNNRFRVIESNVLAAEASFLDPRFKKHAFTK KEKYESCLKSIKVKLRTIFAQEERAPSTEQVQEVAQSSTFSMWAEFDKEVETEVIKNPTA GSIVELDKYLNEPLLKSCDDPLKWWNDRHLVYPHLYVLMKLRLCVPATSVPCERIFSKPG MIINCKRIIELSQIVSYNKIYNILRIWGDLYRVSRSRERILRILVQVVLQNIFVVGSMKE YNYWRTSTLKKKRVRPGNNAASFYIVIKPIIYCLRLIGVLPYSEHTEGVVTRYDLMFLFP PGRAAVSEPTQQYCVIEQGTPGFKLLSCWTFYSLIIVMVEIILLYIRTITLFINEKNIFD TKLRTQINVLINMFKACGPLTLWYEMRGIIDYF…
ArmaGr4	evm.TU.contig 669.242	321	MKAIFVLMRLIGRFPYSFTKTGVAPFSLISWPFLYSLIFNLVFVLLSTWSMKKIIYEKVF TSESYDETLFWCLLLFYLTLSFTGPITFWWDAPKTVKYFQKWKDFEGIWMCGSMYSVKRL RFVRIFTILLPPVVILIVIYEMLILPKISASVFIAYIPLLIAGALMLLHWWMTLHNLNIY SDTLLTSIFKVKKARDMGHRRRIWLGISQLAAGIGNATGASGISHTSTFFVCFVLAVYGI LINITSPGSSNVSLWGLIFPAVYTAISFYLAADAAYRTTERIGPMFKKQLLQIDLSVLKQ NCLNEVEPEQEEYLGCNLIKN
ArmaGr5	evm.TU.contig 669.330	718	MRDMIDVDLIGTTATQNILRYLNAEDSKYNKKRKEKGDIIFFGSVLLISISFLILARQWK EFVGKWAAVQNEMNNFESSNVQKKITILTRCLIFSSIFEHLLANTQFMLNSDENADLLRT FFEDENISAVIGFSYWNSPLFFLGNFLIALIWNYNDIFLSAISLSLGNMFKQFNKDLRKT ARTVSNEDAFLYWRKKRELYNRLSVLAKLVEDKVSGLVLISFTVNLYFICIQLLNSIQKE ALVLLIVFSLAFGHEFVIRRERRDAPEEQKRDPERGDVPHPEVYMLHIESSIKYRYAHTR VTTRIANPANTSQEVVFMMLLPETAFITSFVMEVEGKQYRAYVREKEIAKKEYEEAENKL VEIRRPTPQKAHIRYKPSLEEQAKNPSGQLIIK…
ArmaGr6	evm.TU.contig 669.329	403	MTKPTSGAPRRPKRQKQRFTKKSVLKMLTVMSENGNGERDPVQDFLTTGRAGRRNALPNI LSEHAMTTTADLPERLMGLTTKGDIMFFGSALLISISFLMLARHWKDFVGKWAALQSEMN NFESIIVQKKIRLITRCLIFSSVFEHLLSNTQFMLNVDANTDVLKMFLDDGNITSVVGYR VWFGLFVYIMNFLITLIWNYNDIFLTAVALSLGNMFKQFNKDLRMTVAAVSNENALSYWR KKRELYNRLFLLAKSVEDTVSGLVLISFAGNLYFICIQLLKSIQPFTSLLRVAYFCGSFG HLLFRTCSVCFASTSIYEHSKGSLPTLYSVPTEQFNSEVQRLINQITIETLALTGCKFFT VTRTLMLTIAGTIVTYEVVLVQFSSMSDDDGAA…
ArmaGr7	evm.TU.contig 27.143	401	MTEDYFWGLTLDSNKKKEVWDPDRNPASGGGDMQGFRGEHTLLVKQIVLGAEAKDGDVNV VEVEAMGYKADVKFPIAVMRGGSTQSQAVLDLLFPDPPVTFHLVKGSGPVHLLGNHTIGI HCILTPSIVGGESKTSSTLVNIDLTDNNVSDYVSFIRNQTSVQMVAMRMMTPLIVSFMCL GALVVSVFFVRSNLSHLFIKLSEVDHSLKVLAKRNGRLDYRITIYAAMYFMVSTLVSNLT IQKLEILHYSNKKLCELMKDLNDIYKLQLLCTASGCFMKILFNIYFTLFGQHINSLKNIL QTIEIILWTVYYLIRFLTTTITASLTSKEAVRTRTIVAHLNSRYLSKEIKEELHLFLNNV SSMEMKFTACGLLTVNSRLITAALATGTTYLVV…
ArmaGr8	evm.TU.contig 1165.5	398	MMKPNVRRSLRILMEPAKIFGLFPITWDDVRSYRISVPLMIISSLKCLAYTMVTIVYFSV DFGVSENIALNTEIDYMSMTIVNAVPILSICELVCTLREFNECIFFLESAELQLLQLGKF VDYNTSRRPLLFNIFFAMGAMCARIAKNAISNPSGIVLSIAQVLVNISLLCHMIVLVYWY FGVVGILTKLFAACNQEVQYYVKDFIVLKMRKVEKLARAHHILCLCTSTLNEIHGAQLIG IFLSCFVVSVTEIYRLIVFLEEKVDVIFFLVIVVKICWIFVCFNLSLQIVTVCKACSTEA KEFHTLLYQLMLDDKSNDLSNNQKLCLHIAMKKEVVFTACGFFKLDYTLVHSMIAAATTY LVILIQFGQPRPAAMMPTMIPQSTTDYLNAINT…
ArmaGr9	evm.TU.contig 855.6	396	METFVRRKTSEITKPLKLFALFPMSLEKSGNLRVSVIKLILSTIICCVYTFINAILCIQG IFPHNILQTAKIYIFTSILLNCVPLLSIFELLNQLEDINRFVRFLEIAESKILELEQNVD YNCSLRPLVINSCLTVGAFFIRLKKDDINYPNNILKSLMKTVYKHVLLGNMAVLVHWYTS MLTILGIMFSICKNGLQKWKISPSQNMKTLEKLVAIHNILSICSRIINKIHGIRVVIIIL TCFVFSLSGAYRSYELISLAKQGAGIAYYALLDKIIWVIVCFRLCLQIVVTSRKCSQVAK EFNTQLYQLMIDDTTNDISNNKKLRLHIAMKREVVFTACGFFTLDYTLVHSMIAAATTYL VILIQFGQRQPTAPQVSAVSNSFSNTTDLPLST…
ArmaGr10	evm.TU.contig 1099.50	393	MFTAPPQSFIDYPIFRVSALLGLFPFSGSGPTLRLDMTLFVYSFVFTIAVTLVGVLSTLE YLVPLLTDFYNQVVMLSYFGCIILVFPFCLSCSFLKRDLTRRTFQEMKEIQSTVGTIKLS KLKKRTHLFPLFDISVPAVCLLLVHFTNSNMTSTAFSTFYGLALVGTSLVCSQLSFLVDL IGDILDAGIDFLNEIKYSLIIKRHSRRILVLVKAVNKLGAVSCSLNDVYSEQILFIISLC FCGFSIHLYYIFVFLNLHESINWELLMPQVYTALFYFYVSWRINQSSDETSGKSKAFNTL LYQLVIDDKTNDVLKNKLRLHISMMREMVFTACGFFNLNYALVHSMIASATSYLVILIQL RGKPGSSKGQTPSTPGSSPSGVGAAPSGHLRKL
ArmaGr11	evm.TU.contig 364.41	482	MTLEYKVILAIPANEEIGFIQIPTFCQHDYNYLRQRVATSFPILNNHDFNLYWIDEDGDK VRINSYDDLVALRNRPAFPSIRKLCVTLKGAQEHFTLSIVISEWTSKQLEVNPHKPFRVS ELSAMSDDGAPQNDAIFKFSTVICLFPFKTDVGSRLALNRLLLVVSFVFTSGLLLIGLCA ICDFLPRYKGNMFLLGLIFVYMSCYLSIYPCHLVIITLQHRCLERLFQRFKQLYTALNRS IPCKIDYFSYIDISVVIIWSILLCFTRVPVLYGLFTWVAVGSLPIVCGQFSNLVDIVTDL FEAEISSLKNMRQKYYGNNAKNAEKIMGLANKILNASVTLNDLFSFQMLLIMSVCFWGLC THLYRIIIGVTYPSEKVNMFTLPHVCNFLLCFY…
ArmaGr12	evm.TU.contig 364.28	354	MENNGIFRLSSFFGIFPFRRTDGVLQTCKPLVLYSLVSNTIISATHFYYTTILILYSDLN SFNIYLIAGLSAFHFLVPVTLTVNIFQNREPFVKTIQNLTSLESSFQKMGLEINKHSRSR SMLLEVLVPVLLGVMYFVGMNTGGRAVPAVVLTVTLLEMALLGAQFRFFVDTVSHFFDKG IKLLHLCTNPASREPNLRTAVRFVKKTGRLIAILRSLNSVYSKQMLVIMTNQFVAITIQL YYVYFNSTTEKEWKRVRIPGDLFMVLHRFYFVLRVSHSAAKAGSKLKEFNSLLYQLMIDD KTNEILRTDVFRLHISMKREVVFSACGLFNLDYTLVHSMIASATTYLVILIQMQ
ArmaGr13	evm.TU.contig 364.29	395	MPESFTLAIRSNFIFTASSFLGIFPFRIRDNELKINKLLVLYSLVVTAIITISYSIVSAY KVLELIIIEDEEEWFVSFISSSFYASHSLTFLSQIFGLCRHRNLLIKSVHTLNGLGNKFL KMNLKINKRAGIQKMFYFEMFSPFVCGVVFYFGGNTMGRVNVGLCYATILLATAFTNSQF TTFVDTLTDFIDSSSNFLMCVKDPVSFKNLLTIEKLVDTVSELFVTSVEINSAYALQLLV TVLTTYISLISHLYFIFHNAGSKADWKHLHVPGDSVMLFYRFFIVWRLAYSSTSAYYKSK EFNTLLYQLMIEDTTNELINNDKLKLHISMKREIMFSACSFFNLDFTLLHSMLASATTYL VILIQFSDQADLASESRRPAVADPTTSPLPTSF…

## Sheet: Supplementary Table 4
Supplementary Table 4 Raw data for Realtime PCR analysis on expression profiles of ArmaGr7
egg	1st instar	2nd instar	3rd instar	4th instar	5th instar	Female	Male
445.692	47.9844	18.6201	40.7725	69.8377	49.1056	60.0297	55.859
947.655	42.5122	31.8277	49.1601	48.4959	60.7105	43.231	47.1238
363.824	76.4187	32.6827	34.2315	58.838	82.4441	63.8618	42.9802
male
Antenna	Foreleg	Wing	Scalpella	Head	Midgut
19.3614	23.1337	31.1705	20.5322	11.0578	26.2824
19.5348	21.3282	31.1616	13.2947	12.1513	28.5399
20.0729	29.1728	49.4738	21.6367	14.7182	13.4286
female
Antenna	Foreleg	Wing	Scalpella	Head	Midgut
18.1121	19.8419	34.9707	14.4874	13.3799	11.5369
25.2782	26.9211	69.467	34.5579	13.2359	14.8191
24.8849	25.7463	30.0132	34.3222	10.4423	17.8474

## Sheet: Supplementary Table 5
Supplementary Table 5 Raw data for Realtime PCR analysis on the response of ArmaGr7 to fructose variable treatments
	Feeding water	Relative expression level	Feeding 10mM fructose	Relative expression level	Feeding 100mM fructose	Relative expression level	Feeding 1000mM fructose	Relative expression level
Feeding for 1 days	female1	1	female1	31.8118	female1	51.1389	female1	49.0484
	female2	3.0753	female2	24.8256	female2	44.4669	female2	38.2208
	female3	3.36554	female3	32.5112	female3	22.7985	female3	55.9773
	male1	2.41135	male1	14.5639	male1	38.0506	male1	59.7053
	male2	3.24943	male2	13.4364	male2	50.432	male2	35.7148
	male3	2.96983	male3	10.5433	male3	32.3694	male3	33.6432
Feeding for 5 days	female1	2.16072	female1	38.7837	female1	40.8175	female1	65.0711
	female2	5.75179	female2	39.5055	female2	28.8781	female2	89.6278
	female3	3.2905	female3	50.9303	female3	27.8997	female3	68.5573
	male1	4.30592	male1	36.4346	male1	32.9452	male1	112.867
	male2	4.17033	male2	27.8768	male2	45.3847	male2	94.6475
	male3	2.94225	male3	28.069	male3	22.8331	male3	99.3952
